# Supplementary material for: Expression of Envelope Protein Encoded by Endogenous Retrovirus K102 in Rheumatoid Arthritis Neutrophils
Source: Microorganisms. 2023 May 17;11(5):1310. doi: 10.3390/microorganisms11051310 (PMC10223813; doi:10.3390/microorganisms11051310)
Supplement: Supplementary file 1 [file microorganisms-11-01310-s001.zip]

Archive with 1 entries (1 files):
- microorganisms-2375669-supplementary.pdf
